# Supplementary material for: Autophagy-Induced HDAC6 Activity During Hypoxia Regulates Mitochondrial Energy Metabolism Through the β-Catenin/COUP-TFII Axis in Hepatocellular Carcinoma Cells
Source: Front Oncol. 2021 Nov 11;11:742460. doi: 10.3389/fonc.2021.742460 (PMC8636061; doi:10.3389/fonc.2021.742460)
Supplement: Supplementary file 1 [file Table_1.xlsx]

## Sheet: Sheet1
Western Blot														SNU-387			SNU-449
			Mitochondria			Cytoplasm						Normoxia		Hypoxia		Normoxia		Hypoxia
Figure 1F		con	12h	24h	con	12h	24h			Figure 2D		con	tubacin	con	tubacin	con	tubacin	con	tubacin
										HDAC6
UB
										Acetyl-tubulin
p62										HIF1a
										actin
LC3
COXIV
													cytoplasm				Nucleus
										Figure 4A		con	hypoxia	hypoxia+Tu		con	hypoxia	hypoxia+Tubacin
Tubulin
first time
										β-Catenin
repeat
										LaminA/C
													Nucleus				Cytoplasm
										tubulin		con	hypoxia	hypoxia+Tu		con	hypoxia	hypoxia+Tubacin
Figure 4B	con	6h	12h	24h
β-Catenin
					con	6h	12h	24h		Figure 4C		con	hypoxia	hy+ACY	IgG
Lys-49 β-Catenin
										COUPTFⅡ（IP）
actin
first time
										β-Catenin(IP)
actin repeat
Figure 4D		NC	β-Catenin	K49Q	K49R	IgG						hypoxia 24h	hypoxia 12h	hypoxia 6h	con	hypoxia	hy+ACY	IgG
COUPTFⅡ（IP）
										COUPTFⅡ(Input)
β-Catenin(IP)
										β-Catenin(Input)
COUPTFⅡ(Input)
Non-specific bands
β-Catenin(Input)
										Figure 6F
											S1	S2	S3	S4	S5	S6
										HDAC6
RTCA
Figure 1B	Hypoxia
	SNU-387					SNU449
										Lys49 β-Catenin
										β-Catenin
Curve1 Slope	Formula: Cell index = slope * time + intercept
Well	Slope(1/hr)	SD
E1,E2	0.1574	0.0097
G1,G2	0.062	0.0011								Acetyl-tublin
	Normoxia
	SNU-387					SNU449
										COUPTF
										HIF1α
Curve1 Slope	Formula: Cell index = slope * time + intercept
Well	Slope(1/hr)	SD
A1,A2	0.071	0.0041
C1,C2	0.0459	0.0004
										actin
MTT assay
Figure 1A-B
	SNU-387
Normoxia(490nm OD)	con	sora15uM	30uM	60uM
	0.701	0.681	0.508	0.22
	0.692	0.657	0.473	0.343
	0.734	0.725	0.481	0.225
Hypoxia(490nm OD)	con	sora15uM	30uM	60uM
	0.788	0.756	0.551	0.379
	0.847	0.772	0.573	0.372
	0.803	0.813	0.582	0.351
	SNU-449
Normoxia(490nm OD)	con	sora15uM	30uM	60uM
	0.788	0.635	0.37	0.176
	0.821	0.659	0.364	0.18
	0.788	0.621	0.366	0.188
Hypoxia(490nm OD)	con	sora15uM	30uM	60uM
	0.904	0.792	0.526	0.315
	0.907	0.776	0.548	0.301
	0.939	0.782	0.527	0.332
OCR measurement
Figure 1D		Raw Data (TR-EXH/655-50 1)
		1	2	3	4	5	6	7	8	9	10	11	12		Slope /hour
	A														Range (1):
	B														Startcycle: 9 (0 h 33 min )
	C														Stopcycle: 88 (6 h 3 min )
	D				con	hypoxia
	E				40406	21008
	F				45456	25374
	G
	H
Figure 2G		2. Raw Data (TR-EXH/655-50 1)
		1	2	3	4	5	6	7	8	9	10	11	12
	A
	B						hypoxia	hypoxia+Tubacin
	C						28140	36977
	D						25903	38063
	E
	F
	G
	H
HDAC6 activity
Figure 2B	Elisa	con	6h	12h	24h
	OD 450(nm)	0.049	0.066	0.056	0.073
		0.037	0.068	0.047	0.071
		0.043	0.052	0.051	0.082
standard curve line	y=0.0011x+0.025
	x:OD Y:U/ml
		SNU-387			SNU-449
Figure 2C	Elisa	hy	hy+CQ		hy	hy+CQ
	OD 450(nm)	0.205	0.128		0.354	0.292
		0.218	0.103		0.367	0.299
		0.191	0.119		0.372	0.286
standard curve line	y=0.0011x+0.011
	x:OD Y:U/ml
ATP production
Figure 2I		hy	hy+Tu
	RLU	711627	834594
		724567	833097
standard curve line	y=e+06x+13612	752021	843775
	x:OD Y:Um
Luciferase assay
Figure 3B		con	12h	24h
	RLU	10282	6997	4343
		98893	5730	4410
Figure 3C	RLU	93	133	389
		87	139	376
		102	178	390
qPCR	figure 5A
CT		SNU-387						SNU-449
			con	hypoxia12h	hypoxia+ACY1215			con	hypoxia12h	hypoxia+ACY1215
		MPC1	27.0187	25.4938	24.2459			21.1057	21.1374	20.0127
			26.9353	25.3727	24.1353			20.8714	21.1691	19.7917
		ACTIN	20.8951	19.8318	19.3805			15.436	14.9862	15.0095
			20.3187	19.9101	19.178			15.6298	15.2781	15.0048
		SDHA	31.0387	28.0151	26.5216			23.292	25.0408	22.6077
			31.5699	28.0274	26.5781			22.8542	24.6208	22.7071
		SDHB	23.8306	22.7185	22.0035			18.5416	19.7629	18.6409
			24.2784	22.7243	21.8989			18.501	19.6045	18.6088
		NDUFS1	31.1107	30.2102	28.3866			22.3876	22.7011	21.8126
			31.4501	30.2305	28.653			22.3702	22.5831	21.5015
		ACTIN	19.2814	16.8696	16.9031			13.9777	14.8258	14.7126
			19.5928	17.0266	16.9879			14.1319	14.0416	14.6305
Figure 6
										con			ACY-1215
Body weight	con				ACY-1215				Tumor weight	S1	S2	S3	S4	S5	S5
	S1	S2	S3		S4	S5	S5			503.8mg	535.4mg	772.9mg	187.4mg	335.1mg	235.2mg
Day1	22.9	24	21.1		25.5	23.8	20.1
Day2	23.4	24.2	21.9		24.3	23.6	18.5
Day3	23.5	23.9	21.6		24.1	23.5	18.9
Day4	23.6	24.4	21.9		24.1	23.9	19.3		Tumor Volume	con				ACY-1215
Day5	24	24.6	22.6		23.9	19.3	25.1			S1	S2	S3		S4	S5	S5
Day6	23.4	24.2	22.1		23.8	22.2	18.4		Day1	21.15	17.01	15.23		16.8	17.85	15.22
Day7	23.2	24.1	21.8		23	21.7	18.5		Day3	28.2	24.09	18.32		20.55	23.85	22.01
Day8	23.5	25.1	22		22.9	21.9	18.3		Day5	35.15	33.27	26.05		22.8	27.6	25.5
Day9	23.1	24.6	21.9		22.8	22.7	18.1		Day7	49.22	47.2	40.08		22.94	29.2	28.15
Day10	23.2	24.4	21.8		21.6	21.3	17.7		Day9	58.63	59.5	55.1		26.2	33.15	30.35
Day11	23.8	25.2	22.2		22.4	21.6	17.7		Day11	69.2	60.09	63.45		28.22	36.15	32.88
Day12	23.5	24.5	22		22.5	21.5	18		Day13	81.55	76.15	79.2		39.05	43.3	37.66
Day13	23.4	24.7	22.2		22	21.9	17.5
										S1	S2	S3	S4	S5	S6
								Qpcr	MPC1	24.8541	22.0664	25.2874	22.363	20.7656	23.87
										25.0098	22.1526	25.2722	22.2184	20.7459	23.7982
									SDHA	30.8522	28.2774	29.821	28.6709	25.3866	29.8202
										30.6807	28.3523	29.5106	28.9701	25.2671	29.9264
									SDHB	23.271	22.3221	24.1962	22.1137	21.005	22.9201
										23.426	22.1708	23.655	22.0895	20.845	22.3264
									NDUFS1	28.0053	26.1655	26.355	26.3892	22.104	27.0488
										27.9045	26.1673	26.4646	26.0545	22.1329	26.924
									actin	22.0066	18.6871	22.0687	22.7495	19.4356	22.8533
										21.5089	18.3722	21.8118	22.6437	19.2409	22.5887
